# Supplementary material for: Staged Resection with Temporizing VAC and Local Recurrence for Soft Tissue Sarcomas: A Multi-Institutional Review
Source: Cancers (Basel). 2026 Jun 18;18(12):1984. doi: 10.3390/cancers18121984 (PMC13297323; doi:10.3390/cancers18121984)
Supplement: Supplementary file 1 [file cancers-18-01984-s001.zip]

Archive with 1 entries (1 files):
- cancers-4375529-supplementary.pdf
